# Supplementary material for: Differentiation of Gastric Helicobacter Species Using MALDI-TOF Mass Spectrometry
Source: Pathogens. 2021 Mar 18;10(3):366. doi: 10.3390/pathogens10030366 (PMC8003121; doi:10.3390/pathogens10030366)
Supplement: Supplementary file 1 [file pathogens-10-00366-s001.zip]

Archive with 10 entries (10 files):
- Figure S1.docx
- Figure S2.docx
- Figure S3.docx
- Figure S4.docx
- Figure S5.docx
- Figure S6.docx
- Table S1.docx
- Table S2.docx
- Table S3.docx
- Table S4.docx
